# Supplementary material for: Rational Design of Waterborne Polyurethane Pressure Sensitive Adhesives for Different Working Temperatures
Source: Materials (Basel). 2022 Mar 8;15(6):2011. doi: 10.3390/ma15062011 (PMC8949434; doi:10.3390/ma15062011)
Supplement: Supplementary file 1 [file materials-15-02011-s001.zip]

Archive with 1 entries (1 files):
- materials-1584203-supplementary-2.pdf
